# Supplementary material for: Tissue Adhesive, Self-Healing, Biocompatible, Hemostasis, and Antibacterial Properties of Fungal-Derived Carboxymethyl Chitosan-Polydopamine Hydrogels
Source: Pharmaceutics. 2022 May 10;14(5):1028. doi: 10.3390/pharmaceutics14051028 (PMC9145872; doi:10.3390/pharmaceutics14051028)
Supplement: Supplementary file 1 [file pharmaceutics-14-01028-s001.zip]

Archive with 1 entries (1 files):
- pharmaceutics-1684629-supplementary.pdf
